# Supplementary material for: COVID-19 Stress and Teachers Well-Being: The Mediating Role of Sense of Coherence and Resilience
Source: Eur J Investig Health Psychol Educ. 2022 Dec 21;13(1):1–22. doi: 10.3390/ejihpe13010001 (PMC9858340; doi:10.3390/ejihpe13010001)
Supplement: Supplementary file 1 [file ejihpe-13-00001-s001.zip]

Archive with 1 entries (1 files):
- ejihpe-1942556-supplementary.pdf
